# Supplementary material for: A Multifaceted Computational Approach to Understanding the MERS-CoV Main Protease and Brown Algae Compounds’ Interaction
Source: Mar Drugs. 2023 Nov 30;21(12):626. doi: 10.3390/md21120626 (PMC10744363; doi:10.3390/md21120626)
Supplement: Supplementary file 1 [file marinedrugs-21-00626-s001.zip]

Archive with 1 entries (1 files):
- marinedrugs-2692037-supplementary.pdf
